# Supplementary material for: Association of COVID-19 with Intracranial Hemorrhage during Extracorporeal Membrane Oxygenation for Acute Respiratory Distress Syndrome: A 10-Year Retrospective Observational Study
Source: J Clin Med. 2021 Dec 22;11(1):28. doi: 10.3390/jcm11010028 (PMC8745037; doi:10.3390/jcm11010028)
Supplement: Supplementary file 1 [file jcm-11-00028-s001.zip]

Archive with 6 entries (6 files):
- Additional Text S1.pdf
- R1_Table_S1_131221.pdf
- R1_Table_S3.pdf
- R1_Table_S4_131221.pdf
- Supplementary_figures_legends_151221.pdf
- Table S2.pdf
